# Supplementary material for: Short and Long-Term Outcomes of PSARP versus LAARP and Single versus Staged Repair for Infants with High-Type Anorectal Malformations: A Systematic Review and Meta-Analysis
Source: Children (Basel). 2024 Mar 21;11(3):376. doi: 10.3390/children11030376 (PMC10968977; doi:10.3390/children11030376)
Supplement: Supplementary file 1 [file children-11-00376-s001.zip]

Archive with 11 entries (8 files):
- Supplementary files/
- Supplementary files/Supplementary file S1.doc
- Supplementary files/Supplementary file S2.doc
- Supplementary files/Supplementary file S3.doc
- Supplementary files/Supplementary file S4.doc
- __MACOSX/
- __MACOSX/Supplementary files/
- __MACOSX/Supplementary files/._Supplementary file 1.doc
- __MACOSX/Supplementary files/._Supplementary file 2.doc
- __MACOSX/Supplementary files/._Supplementary file 3.doc
- __MACOSX/Supplementary files/._Supplementary file 4.doc
